# Supplementary material for: Measuring capacity to use evidence-based interventions in community-based organizations: A comprehensive, scoping review
Source: J Clin Transl Sci. 2022 Jul 11;6(1):e92. doi: 10.1017/cts.2022.426 (PMC9389281; doi:10.1017/cts.2022.426)
Supplement: Supplementary file 1 [file ctssup.zip]

Archive with 2 entries (2 files):
- S2059866122004265sup001.docx
- S2059866122004265sup002.docx
